# Supplementary material for: Enhanced Removal of Malachite Green Using Calcium-Functionalized Magnetic Biochar
Source: Int J Environ Res Public Health. 2022 Mar 10;19(6):3247. doi: 10.3390/ijerph19063247 (PMC8954663; doi:10.3390/ijerph19063247)
Supplement: Supplementary file 1 [file ijerph-19-03247-s001.zip]

Archive with 1 entries (1 files):
- ijerph-1609401-supplementary.pdf
